# Supplementary material for: Application of prophage sequence analysis to investigate a disease outbreak involving Salmonella Adjame, a rare serovar and implications for the population structure
Source: Front Microbiol. 2023 Mar 3;14:1086198. doi: 10.3389/fmicb.2023.1086198 (PMC10020630; doi:10.3389/fmicb.2023.1086198)
Supplement: Supplementary file 1 [file Table_1.XLSX]

## Sheet: Table S1
Supplementary Table 1: Statistics for 38 assembled genomes of Salmonella Adjame
SRA	# contigs	Largest contig	Total length	GC (%)	N50	N75	L50	L75	# N's per 100 kbp
ERR2071995	43	432024	4599276	52.28	249588	100279	7	15	0.87
ERR2071997	48	319712	4620846	52.22	177929	93378	11	19	0.19
ERR2234457	47	423112	4695524	52.18	196698	98243	8	17	0
SRR5583198	39	588328	4615739	52.24	230874	118533	7	13	2.36
SRR5585224	37	689499	4593589	52.22	272839	115576	6	12	0.78
SRR5632247	37	580746	4613561	52.24	278103	102531	6	13	0.43
SRR5632905	30	691090	4614050	52.23	375908	145066	5	11	0.93
SRR6190514	311	94207	4398656	52.9	22250	11766	64	131	0
SRR6190534	35	587874	4608391	52.27	240173	139826	7	13	2.54
SRR6190984	32	593743	4699485	52.2	231194	147276	6	13	4.17
SRR6190990	27	811571	4609320	52.25	423015	139350	4	10	3.45
SRR6191105	30	921305	4620640	52.24	359279	132968	5	10	0.39
SRR6191118	35	539904	4613794	52.24	356768	115578	6	13	0
SRR6191144	40	595221	4574382	52.26	227993	126716	7	13	0
SRR6191319	44	392324	4690465	52.23	223697	112284	9	17	0.21
SRR6191331	31	1100045	4610103	52.24	267099	187110	4	9	0.37
SRR6191363	31	844498	4594285	52.22	272989	112347	5	11	0
SRR6191380	37	691269	4614447	52.24	302221	147256	6	11	0.17
SRR6191533	31	496860	4606597	52.26	277816	137467	6	11	0.67
SRR6192965	33	1324411	4620848	52.24	278516	132934	4	11	2.73
SRR6192997	36	851305	4642452	52.26	278126	116199	4	10	0
SRR6193034	38	643646	4611095	52.24	190219	133366	7	14	0.15
SRR6193063	34	670780	4614646	52.23	361021	140069	5	10	0.33
SRR6233875	31	1033384	4614254	52.24	473650	139800	4	8	1.02
SRR6233881	34	600295	4615756	52.23	224877	143129	7	13	0.91
SRR6233939	30	874210	4600831	52.27	529036	147083	4	8	0.39
SRR6234003	41	434453	4607562	52.27	181546	130419	8	16	0.22
SRR6237059	38	960652	4741330	52.04	385262	132880	4	10	0.57
SRR6237069	31	901197	4600067	52.27	421226	132914	4	10	0.22
SRR6237093	30	632105	4740642	52.04	442714	217099	5	9	0.7
SRR6237095	34	840587	4601113	52.27	249592	130331	6	13	0
SRR6237100	40	595414	4603717	52.27	249589	116024	6	12	0.22
SRR6466751	31	903756	4529722	52.27	375148	133014	4	10	2.19
SRR6466752	31	691605	4512839	52.29	272909	140271	7	12	0
SRR7351460	27	810226	4629089	52.32	413253	157653	4	9	2.92
SRR7426886	35	871984	4609513	52.24	249564	119366	5	12	0
SRR7516694	35	854198	4614016	52.24	228211	139650	5	11	0.74
SRR7533234	41	643400	4560713	52.27	278270	130086	6	13	0.61
